# Supplementary material for: Mitochondrial Genomes of Two Asexual Trichogramma (Hymenoptera: Trichogrammatidae) Strains and Comparison with Their Sexual Relatives
Source: Insects. 2022 Jun 16;13(6):549. doi: 10.3390/insects13060549 (PMC9224637; doi:10.3390/insects13060549)
Supplement: Supplementary file 1 [file insects-13-00549-s001.zip]

Archive with 1 entries (1 files):
- insects-1756291-supplementary.pdf
